# Supplementary material for: Evaluation of corneal biomechanical properties using the ocular response analyzer and the dynamic Scheimpflug-Analyzer Corvis ST in high pressure and normal pressure open-angle glaucoma patients
Source: PLoS One. 2023 Jan 26;18(1):e0281017. doi: 10.1371/journal.pone.0281017 (PMC9879466; doi:10.1371/journal.pone.0281017)
Supplement: S1 Data — (XLSX) [file pone.0281017.s001.xlsx]

## Sheet: 2022-04-05_Datenbank
ID	group	age	sex	eye	LogBCVA	CCT	IOP	nummeds	AXL	ACdepth	ACvol	MD	PSD	meanRNFLThickness	RimArea	CH	CRF	DARatioMax2mm	IntegratedRadiusmm1	SSI
12	NPG	65	F	OD	0	503	11.9	1	23.66	2.52	112	0.03	1.39	0.14	1.17	6.5	5.7	5.28626	10.165	1.196
12	NPG	65	F	OS	0	513	12.9	1	23.54	2.49	113	-5.85	10.19	0.21	1.19	9	8	5.13052	9.613	1.184
13	NPG	70	F	OD	-0.09691	562	15.5	0	23.92	2.25	102	-1.65	1.68	0.14	1.22	10.1	11.3	3.86617	7.872	1.362
13	NPG	70	F	OS	0	557	20.7	0	24.05	2.41	116	-2.26	1.6	0.09	1.37	10.1	12.2	3.65265	7.087	1.265
15	HPG	65	F	OD	0	509	12.4	3	22.85	2.32	109	-12.73	16.04	0.09	0.86	10.6	9	5.19587	10.198	1.116
15	HPG	65	F	OS	0	513	13.7	3	22.8	2.28	106	-14.36	14.58	0.13	0.86	9.9	8.7	5.23364	9.632	1.154
18	HPG	49	F	OD	0	544	15.1	2	23.61	2.37	108	-0.86	1.73	0.35	0.85	8.4	9.6	3.79919	7.345	1.496
19	HPG	57	M	OS	0.221849	589	8.8	4	22.4	2.33	103	-0.22	2.04	N/A	N/A	9.5	8.1	5.06257	10.15	0.835
20	HPG	69	M	OD	0	548	11.4	3	23.23	2.34	110	-4.44	3.16	0.17	1.11	12.9	10.7	4.16685	8.375	1.13
20	HPG	69	M	OS	0.30103	542	12.1	3	22.44	2.32	109	-3.31	2.64	0.11	1.11	11.7	9.6	4.36338	8.953	1.146
24	HPG	70	M	OD	0.0457575	558	14	1	23.91	2.32	104	-2.48	1.7	0.15	1.15	10.8	12.4	4.02193	6.605	1.756
24	HPG	70	M	OS	0.0457575	553	16.2	1	23.75	2.16	97	-2.94	2.24	0.17	1.34	9.3	11.1	3.87943	7.051	1.602
25	HPG	59	F	OD	0	590	14.9	3	22.51	2.56	120	-2.55	2.81	0.21	0.92	8.7	10.1	3.81802	6.648	1.62
25	HPG	59	F	OS	0	586	14.9	3	22.43	2.61	133	-4.31	2.4	0.3	0.86	8.3	9.7	4.02279	7.098	1.65
26	NPG	71	F	OD	0	544	13.6	2	23.03	2.18	89	-4.25	6.52	0.24	0.93	8.7	8.6	4.39495	8.254	1.367
26	NPG	71	F	OS	0	532	16.3	2	23.2	2.28	94	-3.32	4.36	0.21	0.73	6.7	7.3	4.33055	7.719	1.449
33	NPG	72	F	OD	0	556	10.6	2	23.65	2.53	131	-3.12	5.2	0.13	1.06	9.3	8.5	4.17287	8.272	1.314
33	NPG	72	F	OS	0	551	10.5	2	23.73	2.57	135	-3.6	6.99	0.11	0.93	9.8	8.9	4.22391	8.788	1.19
34	HPG	51	M	OD	0	539	14.2	1	24.35	2.76	159	-0.37	1.7	0.19	0.122	8.2	7.8	3.89494	8.037	1.37
34	HPG	51	M	OS	0	526	13.3	1	24.48	2.76	155	-2.71	2.8	0.21	1.16	8.2	9.3	3.93141	8.611	1.25
35	NPG	72	F	OD	0	524	12.6	2	23.2	2.76	141	-0.68	2.08	N/A	N/A	10.4	9.3	4.62076	8.814	1.557
35	NPG	72	F	OS	0	519	12.9	2	23.23	2.75	144	-3.81	3.5	N/A	N/A	8.2	8.5	4.34128	8.616	1.578
39	HPG	52	M	OD	0.0457575	555	16.2	3	24.35	2.89	207	0.39	1.54	0.31	1.38	9.7	9.7	3.89905	6.666	1.479
39	HPG	52	M	OS	0.09691	553	13.9	3	24.48	2.88	213	-1.57	2.44	0.24	1.16	7	7.1	4.03792	7.315	1.389
40	HPG	80	M	OD	0.200659	587	13.5	3	23.13	2.37	120	-12.55	9.28	0.18	0.86	9.2	10.8	4.10163	7.585	1.541
40	HPG	80	M	OS	0.30103	609	12.6	3	22.82	2.17	101	-20.65	10.82	0.21	0.79	9	11.3	4.09423	7.261	1.572
44	HPG	53	M	OD	0.221849	556	16.4	0	N/A	2.61	140	-4.49	4.54	0.05	1.01	12.2	14.2	4.05393	7.242	1.409
45	NPG	72	F	OD	0.0457575	548	13.8	2	22.9	2.43	107	-14.48	13.82	N/A	N/A	5.8	6.8	4.33753	7.733	1.791
45	NPG	72	F	OS	0.221849	526	11.8	2	22.55	2.3	97	-17.81	12.86	0.18	1.37	8.4	8.4	5.22481	9.783	1.372
46	NPG	72	F	OS	0.09691	578	13.7	1	22.59	2.71	143	-4.46	3.29	0.27	1.35	11.6	11.6	4.25422	7.742	1.592
47	HPG	72	M	OD	0	483	14.4	4	N/A	2.71	120	-6.09	7.73	0.11	0.73	9.6	7.9	5.16749	8.171	1.419
49	HPG	69	M	OS	0.0457575	537	15.4	2	23.78	3.15	188	-8.23	9.07	0.14	1.05	6.7	8.7	4.46181	7.976	1.428
50	HPG	75	F	OD	0	544	18.3	0	22.77	2.45	117	-4.21	4.56	0.2	1.4	12	12	3.75052	7.571	1.453
51	NPG	46	F	OS	0	575	10.7	2	25.16	2.56	146	-9.01	13.49	0.05	0.64	9.8	9.9	4.44396	8.373	0.818
52	NPG	76	M	OD	0	656	8.6	1	23.59	2.7	120	-10.67	10.93	0.21	1.49	10.5	10.3	4.14116	8.303	1.41
56	NPG	53	F	OD	0.09691	545	12.3	3	24.85	2.56	135	-6.55	7.05	0.17	1.31	10.7	9.3	4.88478	9.823	0.95
59	HPG	70	M	OS	0	552	11.9	3	N/A	3.04	176	-2.87	2.54	0.13	1.52	11.3	11.4	5.10871	7.719	1.347
61	NPG	67	M	OD	0	561	13.1	1	24.58	2.83	155	-0.83	2.18	0.18	1.3	9.8	9.8	4.27977	7.333	1.452
61	NPG	67	M	OS	0	555	12	1	24.6	2.81	157	-6.36	10.2	0.2	1.17	12.3	12.4	4.35398	7.581	1.302
62	NPG	72	M	OD	0.221849	548	12.1	3	24.78	2.86	154	-12.33	10.53	0.05	0.66	8.3	7.2	4.82904	9.271	1.16
62	NPG	72	M	OS	0	551	12.1	3	24.75	2.81	153	-3.12	2.97	0.05	0.68	11.1	10.5	4.5436	9.67	1.04
63	HPG	64	M	OD	0	524	10.2	3	25.39	2.99	204	-4.95	3.29	0.12	1.1	7.1	7.1	5.06962	9.847	0.901
63	HPG	64	M	OS	0.154902	511	14.8	3	25.54	3.07	197	-20.46	8.94	0.09	0.65	9.8	10.7	4.69977	9.069	1.201
66	HPG	78	F	OD	0	567	14.4	4	N/A	2.99	167	-22.79	13.27	0.17	0.81	7.5	7.1	4.08792	7.94	1.595
68	HPG	75	F	OD	0.0457575	588	11.4	2	22.23	2.42	108	-8.34	7.97	N/A	N/A	10.1	10	4.5223	7.517	1.745
70	NPG	63	M	OD	0	564	12.4	4	24.19	2.76	165	-12.07	14.72	0.21	1.15	9.7	8.9	4.27041	8.33	1.229
70	NPG	63	M	OS	0	552	12.6	4	24.34	2.88	173	-4.75	5.09	0.27	1.67	9.9	9.9	4.38429	8.718	1.214
73	NPG	57	F	OD	0.0457575	534	15.3	2	23.75	3.22	176	-4.39	8.36	0.93	0.29	7.1	7.4	4.37914	8.316	1.326
73	NPG	57	F	OS	0	540	16.4	2	23.88	3.26	185	-5.03	6.38	0.18	1.15	8.8	9	4.3929	8.438	1.318
75	HPG	77	F	OD	0.154902	486	11.5	3	23.51	2.33	115	-2.58	6.47	0.6	0.37	7.2	5.7	5.52875	9.918	1.235
75	HPG	77	F	OS	0.09691	489	10.9	3	23.51	2.31	113	-0.79	2.42	0.13	1.26	6.6	6	5.73161	9.983	1.062
77	NPG	66	F	OD	0	469	13.6	1	23.99	2.86	167	-1.94	3.1	0.56	0.62	4.5	5.5	5.17086	10.185	1.163
77	NPG	66	F	OS	0	479	12.8	1	23.94	2.83	169	-5.84	8.23	0.22	1.18	7	6.5	5.3879	10.306	1.069
78	HPG	73	F	OD	0.0457575	525	20	1	22.74	2.59	135	-4.67	3.3	0.77	0.28	8.2	10.2	4.12043	7.841	1.68
78	HPG	73	F	OS	0.0457575	526	17.3	1	22.63	2.55	127	-3.88	2.72	0.2	1.1	5.6	9	4.54006	8.169	1.471
82	HPG	59	M	OD	0	471	8.2	3	24.33	2.86	165	-1.09	1.84	0.14	1.94	7.5	6	5.42339	10.372	1.01
82	HPG	59	M	OS	0.0457575	462	14.2	3	24.44	2.91	169	-9.07	7.24	0.15	1.52	8.2	7.8	4.94952	8.882	1.123
83	NPG	71	F	OD	0	496	11.2	3	22.66	2.59	127	0.14	1.98	N/A	N/A	7.3	6.9	5.23475	9.882	1.301
83	NPG	71	F	OS	0.124939	493	12.6	3	22.4	2.56	126	-0.19	1.47	N/A	N/A	6.8	5.8	5.16603	9.562	1.407
84	HPG	66	F	OD	0.09691	607	16.1	2	23.2	2.19	97	-3.69	2.22	0.1	0.77	10.5	11.4	3.62971	6.737	1.541
84	HPG	66	F	OS	0.154902	605	13.7	2	23.37	2.26	102	-7.55	3.46	0.11	1.03	9.8	10.9	3.74947	7.622	1.405
87	NPG	78	M	OS	0	562	10.8	2	N/A	2.43	108	-5.02	4.49	N/A	N/A	8.4	7.3	4.53302	8.345	1.19
88	HPG	61	F	OS	0.09691	585	12.8	2	25.26	2.65	139	-2.23	2.51	0.35	1.45	10.2	10.2	4.13423	7.828	1.097
92	HPG	73	F	OS	0.0457575	577	16.8	3	23.85	2.48	113	-3.45	3.55	0.14	0.89	10.7	12.1	4.06172	7.643	1.484
94	NPG	56	F	OD	0	546	16	1	23.58	2.94	157	0.81	2.27	0.16	1.02	9.6	10.1	4.1281	7.638	1.417
94	NPG	56	F	OS	0	546	16.9	1	23.33	2.92	158	-0.58	2.49	0.2	0.99	8.9	9.7	3.9688	7.851	1.321
98	NPG	78	M	OD	0.200659	503	6.1	4	24.75	2.63	158	-3.13	2.18	0.13	0.86	6.9	5.6	5.19482	11.205	0.714
99	HPG	61	F	OS	0.0457575	551	19.4	2	22.96	2.64	122	-2.1	1.95	0.22	1.42	6.6	10	4.11757	8.475	1.266
103	HPG	77	F	OD	0.09691	527	12.6	3	22.61	2.57	142	0.4	2.99	0.22	1.17	7.6	7.4	4.76673	8.222	1.295
103	HPG	77	F	OS	0.09691	516	11.5	3	22.65	2.56	145	-3.01	2.62	0.19	0.86	9.5	9.2	5.01857	8.733	1.277
105	HPG	75	F	OS	0.09691	527	12.4	4	21.85	2.35	104	-12.17	11.2	N/A	N/A	10.3	8.7	4.81851	9.272	1.408
106	HPG	56	F	OD	0.09691	556	16.3	3	21.94	2.28	113	-2.43	1.78	0.22	1.48	8.9	10.1	3.77573	6.837	1.542
107	NPG	65	F	OD	-0.09691	519	11.3	1	22.96	2.64	135	-1.52	1.45	0.21	0.86	8.1	6.9	5.23712	10.059	1.233
107	NPG	65	F	OS	-0.09691	530	13.4	1	22.9	2.69	139	-6.21	8.6	0.29	1.02	10	9.3	4.97869	9.466	1.315
108	NPG	81	F	OS	0.09691	517	11.2	2	24.24	2.3	103	-10.63	7.99	0.12	0.74	8.6	7.3	4.64912	9.121	1.293
110	NPG	67	F	OD	0	501	14.2	2	23.25	2.24	107	-0.49	2.74	0.19	1.08	10.1	9.5	4.42173	8.905	1.236
112	HPG	81	F	OD	0.0457575	504	14.4	2	22.6	2.65	128	-3.16	2.28	0.18	1.13	6.4	7.1	4.53505	8.636	1.449
112	HPG	81	F	OS	0.0457575	511	16.7	1	22.84	2.63	135	-4.13	2.41	0.16	1.18	9.1	10.7	4.426	8.493	1.338
115	HPG	58	M	OD	0	502	11	4	22.54	2.87	149	-3.46	12.53	N/A	N/A	8.1	5.7	6.03751	10.015	1.358
115	HPG	58	M	OS	0	507	9	4	22.59	2.9	152	-10.57	12.41	N/A	N/A	8.3	6.3	5.69643	10.488	0.937
116	HPG	61	F	OD	0	524	12.1	4	23.24	2.57	135	-22.09	11.82	0.01	0.31	7.4	15	6.24121	9.924	0.884
116	HPG	61	F	OS	0.09691	511	8.3	4	23.26	2.56	133	-15.8	14.03	0.01	0.36	10.6	16.7	7.12262	13.225	0.442
119	HPG	80	F	OD	0.09691	545	11.7	1	22.9	2.14	87	-0.22	2.33	N/A	N/A	9.5	10.5	4.18164	7.927	1.561
119	HPG	80	F	OS	0.0457575	557	11.7	1	22.91	2.08	81	-0.81	1.91	N/A	N/A	10	11.2	3.95874	7.934	1.608
120	HPG	74	M	OS	0	560	13.6	4	24.03	2.35	115	-9.44	11.11	N/A	N/A	9.7	10.3	4.03613	7.329	1.698
125	HPG	64	F	OD	0.154902	560	14.5	3	23.79	2.35	152	-17.25	14.85	0.18	0.61	7	7.8	3.98887	6.546	1.809
125	HPG	64	F	OS	0	527	16.5	3	23.74	2.34	152	-6.93	9.74	0.32	0.87	7.5	7.9	3.88695	6.576	1.96
127	HPG	66	M	OD	0	552	12	2	23.96	2.43	119	-11.57	13.81	0.09	0.98	8.2	8.5	4.11673	7.345	1.549
127	HPG	66	M	OS	0.522879	552	11.8	2	23.94	2.48	125	-10.91	13.97	0.06	0.83	4.9	5.9	4.10838	7.595	1.494
132	NPG	81	M	OD	0.522879	616	10.4	3	24.38	2.41	128	-7.74	4.3	0.02	1.33	9.7	8.7	4.01039	8.227	1.219
138	NPG	62	F	OD	0	519	14.6	0	22.77	2.12	91	-3.54	2.75	0.19	1.54	9.8	9.5	4.17881	8.523	1.366
142	HPG	69	M	OD	0	536	12	3	24.52	2.51	153	-9.29	7.36	N/A	N/A	10.5	10	4.50992	8.122	1.189
143	HPG	71	M	OD	0.30103	531	14.8	3	24.12	2.53	135	-26.95	9.78	0.07	0.52	10.7	10.4	4.28216	7.917	1.264
143	HPG	71	M	OS	0	547	12.5	3	24.43	2.53	130	-4.04	3.61	N/A	N/A	7.1	6	4.51429	8.506	1.2
146	HPG	80	F	OD	0.200659	595	15.8	2	23.94	2.38	129	-2.6	1.68	0.06	1.27	12.9	12.2	3.62015	5.843	1.83
146	HPG	80	F	OS	0.30103	591	13.3	2	24.11	2.33	135	-7.57	6.95	0.41	1.71	11.9	12	3.70721	6.763	1.62
147	HPG	65	F	OD	0.200659	547	13	2	23.04	2.58	144	-24.01	13.02	0.13	0.64	9.4	8.2	4.8863	8.338	1.262
147	HPG	65	F	OS	0.200659	533	13	2	23.19	2.67	145	-7.08	5.31	0.11	0.95	10.4	9.8	5.21355	8.89	1.11
149	NPG	83	M	OD	0.221849	503	10.7	4	23.1	2.51	135	-22.07	13.57	0.1	0.62	5.6	4.2	5.08781	8.728	1.326
149	NPG	83	M	OS	0.221849	523	10.2	4	23.28	2.54	136	-15.04	14.23	0.1	0.79	8.5	7.5	4.5986	8.025	1.369
150	NPG	77	F	OS	0.221849	474	12.7	3	21.83	2.57	117	-16.23	7.48	0.07	0.69	9.1	8.2	5.77972	10.167	1.172
151	NPG	65	M	OD	0	457	11.4	4	26.16	2.77	153	-5.54	11.27	0.25	1.39	6.7	4.9	6.30901	10.684	0.738
152	NPG	59	M	OD	0	510	17	3	23.28	2.83	170	-0.71	2.53	0.12	0.8	7.5	7.6	4.82152	8.612	1.149
152	NPG	59	M	OS	0	511	15.2	3	23.2	2.82	168	-1.73	2.22	0.12	1.28	9	7.5	4.79751	9.137	1.117
153	NPG	71	F	OS	0.09691	489	15.5	2	24.55	2.43	135	-1.29	6.61	0.17	0.99	8.2	7.4	5.22089	8.901	1.014
154	NPG	62	F	OD	0	570	13.3	3	23.74	2.9	168	-4.88	9.48	0.15	0.86	N/A	N/A	4.81993	8.948	1.053
154	NPG	62	F	OS	0	565	12.1	3	23.64	2.95	172	-4.65	8.02	0.18	1.01	N/A	N/A	4.70539	9.19	1.04
155	NPG	69	F	OS	0.30103	533	14.9	3	25.09	2.77	203	-23.27	14.51	N/A	N/A	8.2	9.3	4.5314	9.319	1.198
161	NPG	69	M	OD	0	504	8	5	N/A	N/A	N/A	-15.02	16.74	0.17	0.67	8	5.5	5.98622	11.715	0.652
161	NPG	69	M	OS	0.30103	510	10.6	5	N/A	N/A	N/A	-24.27	10.85	0.21	0.74	7.5	5.3	5.63589	10.777	0.673
162	NPG	51	F	OD	0	518	15.4	3	N/A	N/A	N/A	-3.18	4.66	0.13	0.68	3.8	5.4	4.80617	8.786	1.027
162	NPG	51	F	OS	0	528	18.5	3	N/A	N/A	N/A	-1.58	2.53	0.17	0.9	7	7.4	4.65249	8.263	1.077
163	NPG	71	M	OD	0.221849	543	12.7	3	N/A	N/A	N/A	-8.08	8.17	0.23	0.99	8.4	7.8	4.8059	8.197	1.126
163	NPG	71	M	OS	0.60206	538	10.4	3	N/A	N/A	N/A	-8.52	8.88	0.2	0.68	8.8	7.2	5.07767	8.844	0.845
166	NPG	65	M	OD	0	526	11.9	4	N/A	N/A	N/A	-25.05	12.11	N/A	N/A	7.9	6.5	5.51908	9.817	0.801
166	NPG	65	M	OS	0	514	12.6	4	N/A	N/A	N/A	-13.76	16.24	0.21	1.01	7.9	6.2	5.6008	9.897	0.832
167	NPG	76	M	OD	0.09691	493	12.8	1	N/A	N/A	N/A	0.69	1.81	0.08	0.93	8.9	7.6	5.61173	10.017	1.076
167	NPG	76	M	OS	0.09691	499	13.1	1	N/A	N/A	N/A	-1.95	2.47	0.07	1.44	9.8	8.5	5.53026	10.244	1.124
175	NPG	75	F	OD	0.0457575	552	12	3	N/A	N/A	N/A	-13.28	13.33	N/A	N/A	N/A	N/A	5.72478	9.771	1.059
175	NPG	75	F	OS	0.09691	535	14.7	3	N/A	N/A	N/A	-7	7.72	N/A	N/A	N/A	N/A	5.29597	9.259	1.09
181	NPG	70	F	OD	0	553	12.3	0	N/A	N/A	N/A	-1.59	8.39	0.11	0.98	N/A	N/A	4.52404	9.244	1.163
181	NPG	70	F	OS	0	545	13.2	0	N/A	N/A	N/A	-7.08	13.2	N/A	N/A	N/A	N/A	4.39239	8.612	1.259
183	NPG	53	F	OD	0	489	14.9	5	24.79	2.87	168	-4.31	5.58	0.34	0.98	8.9	8.1	5.25941	9.383	1.068
183	NPG	53	F	OS	1.30103	495	15.2	5	25.09	2.89	171	-14.48	14.54	0.26	0.89	8.3	7.3	5.05922	9.404	1.158
185	NPG	58	M	OD	0.09691	516	14.3	3	N/A	N/A	N/A	-1.48	3.54	0.14	0.91	N/A	N/A	5.23234	10.174	0.876
185	NPG	58	M	OS	0.09691	511	14.2	3	N/A	N/A	N/A	-1.74	2.47	0.13	0.72	N/A	N/A	5.16993	9.655	0.873
189	NPG	66	M	OD	0.221849	566	13.5	3	N/A	N/A	N/A	-7.31	14.94	0.32	0.93	9.1	8.5	4.44857	7.956	1.134
189	NPG	66	M	OS	0.221849	568	13.6	3	N/A	N/A	N/A	-4.18	8.53	0.17	0.97	9.1	8.8	4.38827	8.082	1.085
190	NPG	50	F	OD	0.154902	520	15.6	0	N/A	2.77	161	-7.83	14.05	0.22	0.94	10.2	9.4	5.01388	9.198	1.183
190	NPG	50	F	OS	0.0457575	530	15.7	0	N/A	2.83	158	-1.14	2.65	0.2	0.91	9.3	8.8	4.19312	7.777	1.399
191	NPG	65	F	OD	0	496	13.8	2	N/A	2.77	156	-6.44	12.25	0.17	0.89	8.1	7.8	5.60716	10.093	0.886
191	NPG	65	F	OS	0	496	13.6	2	N/A	2.8	152	-3.01	9.36	0.21	1.14	10.9	9.5	5.33765	10.064	0.874
194	NPG	79	F	OD	0.30103	571	10.8	2	N/A	N/A	N/A	-3.35	3.07	-0.01	0.98	5.3	6.6	4.23049	7.822	1.368
194	NPG	79	F	OS	0.39794	596	10.3	2	N/A	N/A	N/A	-2.46	2.22	0.01	0.48	7.5	7.4	4.30947	7.585	1.343
195	NPG	65	F	OD	N/A	498	14	0	N/A	N/A	N/A	-7.36	13.25	0.19	0.97	7.7	6.8	4.91887	9.146	0.895
195	NPG	65	F	OS	N/A	506	14.9	0	N/A	N/A	N/A	-1.59	3.15	0.2	0.87	9.9	9.4	4.69901	8.422	1.231
196	NPG	76	M	OD	0.09691	492	12.3	4	N/A	N/A	N/A	-16.93	14.5	0.11	0.61	6.9	5.3	5.20467	10.057	1.116
196	NPG	76	M	OS	0.09691	492	13.8	4	N/A	N/A	N/A	-14.16	9.32	0.16	0.69	6.2	6	4.47252	9.945	1.222
198	NPG	65	M	OD	0	534	16	1	N/A	N/A	N/A	-3.45	4.55	0.22	1.1	N/A	N/A	4.30624	7.742	1.482
198	NPG	65	M	OS	0	524	16.7	1	N/A	N/A	N/A	-1.87	2.16	0.2	1.18	N/A	N/A	4.23961	8.189	1.305
200	NPG	64	F	OD	0.221849	543	14.3	3	N/A	N/A	N/A	-5.79	8.9	0.11	0.65	9.3	9.1	4.57592	8.404	1.292
200	NPG	64	F	OS	0.221849	552	13.9	3	N/A	N/A	N/A	-10.76	12.44	0.04	0.7	9.7	9.4	4.73152	8.772	1.123
202	NPG	66	F	OD	0	587	13.3	3	23.08	2.51	127	-6.01	8.78	0.21	1.2	8.5	10.1	4.22269	7.729	1.396
202	NPG	66	F	OS	0	580	14.9	3	23.16	2.48	127	-5.38	6.24	0.23	1.15	9.8	10.7	4.06915	7.189	1.507
203	NPG	73	M	OD	0.522879	519	20.4	3	25.09	N/A	N/A	-12.6	16.14	0.07	0.71	7.1	8.8	4.32161	9.599	0.812
203	NPG	73	M	OS	0.30103	522	15.6	3	24.52	N/A	N/A	-12.95	14.87	0.02	0.38	7.6	8.9	4.60722	9.448	1.215
204	NPG	75	F	OD	0.30103	523	10.6	4	24.87	N/A	N/A	-3.66	6.28	0.16	0.59	8.8	8	5.30267	8.735	1.107
205	NPG	75	F	OS	0.09691	511	8.1	4	24.13	N/A	N/A	-1.79	3.62	0.2	0.81	9.6	7.8	5.44054	10.023	0.901
207	NPG	79	F	OD	0.154902	516	12	3	23.92	2.52	143	-9.38	11.08	-0.18	0.06	N/A	N/A	5.21236	10.611	0.879
207	NPG	79	F	OS	0.09691	526	11.1	3	23.32	2.5	133	-4.36	4.05	0.15	0.79	N/A	N/A	5.0721	9.33	1.021
210	NPG	78	M	OD	0	524	13.8	2	N/A	N/A	N/A	-2.31	8.42	0.08	0.64	7.3	7.3	4.73385	9.048	1.088
210	NPG	78	M	OS	0	528	14.9	2	N/A	N/A	N/A	-2.81	2.97	0.08	0.7	8.3	7.6	4.61261	8.852	1.047
211	NPG	69	F	OS	0	461	15.2	3	N/A	N/A	N/A	-8.42	11.26	0.13	0.93	7.4	6.8	5.9402	9.97	1.188
212	NPG	76	M	OD	0.221849	496	11	4	23.79	2.99	146	-25.37	10.47	0.02	0.36	N/A	N/A	5.06528	9.083	1.079
212	NPG	76	M	OS	0.522879	505	12.3	4	23.75	3.01	139	-18.88	9.31	0.27	1.2	N/A	N/A	5.19261	8.431	1.205
213	NPG	55	M	OD	0	582	11.5	3	N/A	N/A	N/A	1.26	2.72	0.16	0.96	10.8	9.8	4.21683	8.768	0.912
213	NPG	55	M	OS	0	578	11.2	3	N/A	N/A	N/A	-0.3	3.81	0.16	1.19	10.7	9.8	4.41047	9.235	0.832
214	NPG	78	F	OD	0.09691	549	12.4	1	N/A	N/A	N/A	-0.73	2.22	0.22	1.09	N/A	N/A	4.90652	9.307	1.158
214	NPG	78	F	OS	0.09691	530	13.3	1	N/A	N/A	N/A	-1.42	2.51	0.1	1.09	N/A	N/A	4.90172	10.462	1.046
220	NPG	59	F	OD	0	562	14.2	3	N/A	N/A	N/A	0.47	1.72	0.14	1.17	8.8	9.6	4.07488	7.603	1.262
220	NPG	59	F	OS	0	570	14.6	3	N/A	N/A	N/A	-4.9	5.49	0.11	0.65	7.8	9.4	3.77876	7.473	1.441
221	NPG	69	F	OD	1	506	18	4	N/A	N/A	N/A	-8.3	12.37	0.12	0.72	10.5	10	4.39078	7.89	1.575
221	NPG	69	F	OS	0.154902	514	17.1	4	N/A	N/A	N/A	-3.12	5.51	N/A	N/A	7.9	9.6	4.41365	7.911	1.536
